# Supplementary material for: Using Nuclear Magnetic Resonance to Troubleshoot a Stability Issue in a Real-World Formulation Chassis—Application to Consumer Oral Healthcare
Source: Pharmaceutics. 2024 Feb 24;16(3):320. doi: 10.3390/pharmaceutics16030320 (PMC10974615; doi:10.3390/pharmaceutics16030320)
Supplement: Supplementary file 1 [file pharmaceutics-16-00320-s001.zip]

Archive with 1 entries (1 files):
- pharmaceutics-2856963-supplementary.pdf
